# Supplementary material for: Selection and validation of reference genes for measuring gene expression in Toona ciliata under different experimental conditions by quantitative real-time PCR analysis
Source: BMC Plant Biol. 2020 Oct 1;20:450. doi: 10.1186/s12870-020-02670-3 (PMC7528382; doi:10.1186/s12870-020-02670-3)
Supplement: Supplementary file 2 — Additional file 2 Table S1. Coding sequences and genomic DNA sequences of candidate reference gene. [file 12870_2020_2670_MOESM2_ESM.xls]

## Sheet: Sheet1
Table S1 Coding sequences and genomic DNA sequences of candidate reference gene
Gene name	Gene ID	Sequence type	Sequences
PGK	MW003991	CDS	TTAAGCATCATCAAGAGCAAGGACTCCGGGGAGTGATTTCCCCTCAAGAAGCTCTAAGCTGGCGCCACCTCCAGTTGAGATGTGGCTCATCTTGTCGGcAAGACCAACCTTCTCCACAGCTGCAACTGAGTCACCTCCTCCGATGATTGTGGTCACTCCCTTGCCGCTGAGCTCCGCAAGCTTCTTTGCGATTGTCTCAGTTCCAGCAGCAAACTTATCAAACTCGAACACACCCATAGGTCCATTCCAAATGACGGTTTTGGTAGTATCCAAAGCATTGCTGAATGACTTGATGGAATCGGGTCCAATATCCAAGCCCATCCAACCATCTGGAATACCAGAAGCCGGCACCACCTTGCTGTTAGCGTCAGCAGCAAACTTGTCAGCAATAACAACATC…
		gDNA	TTAAGCATCATCAAGAGCAAGGACTCCGGGGAGTGATTTCCCCTCAAGAAGCTCTAAGCTGGCGCCACCTCCAGTTGAGATGTGGCTCATCTTGTCGGCAAGACCAACCTTCTCCACAGCTGCAACTGAGTCACCTCCTCCGATGATTGTGGTCACTCCCTTGCCGCTGAGCTCCGCAAGCTTCTTTGCAATTGTCTGGGAAGAGAAATAGAGTATGTCTCAATTTCTATGTGGTAGTACCAGTCCGGCATAGGTATTCAAGATGAAAATACTAAAACCATACCTCAGTTCCAGCAGCAAACTTATCAAACTCGAACACACCCATAGGTCCATTCCAAATGACGGTTTTGGTAGTATCCAAAGCATTGCTGAATGACTTGATGGAATCGGGTCCAATAT…
60S-18	MW003992	CDS	TTACATGAATAAGTTAGGCCTGGATGCCTTGTATGTTGTCTTGAGCTTCCTAGTTGGGGGCCTAACCTTCCGGAACACCAAGGGGAATTTGATTTTGGAGTTATGAAACTGCTTGGTGCTTTCCCTCTTGCAGAGCTTTGCAGGAATGGTGGCTGTCTTAATGATTTGAATGCAAGGAAACCTCACCCTGTGGCGAGATGCCATCTCAGTGTACATTTGCTCCACAGCACCATTAAGAGTCGTGTCTCTGTATTCCTTGTACATA
		gDNA	ATGTACAAGGAATACAGAGACACAACTCTTAACGGTGCTGTTGAGCAAATGTACACTGAGATGGCATCTCGCCATAGGGTGAGGTTTCCTTGCATTCAAATCATTAAGACAGCCACCATTCCTGCAAAGCTCTGCAAGAGGGAAAGCACCAAGCAGTTTCATAACTCCAAAATCAAATTTCCCTTGGTTTTCAGGAAGGTTAGGCCCCCAACTAGGAAGCTCAAGACAACATACAAGGCATCCAGGCCTAACTTATTCATGTAA
60S-13	MW004005	CDS	TTACTTCTTCTCTTCTTTCTCAGCCTCCGCAGCCTTCTTCATCCTGGCACCAACATGGCACTCATTCGCCCGCTCCACTCGAAGCTTGTTATATGCCTTGAAGGATTTCAACTCTTCAGTGACCTTCACAAGCTCCACAGTAGGCTTCTCAAGACTAATTGGCATGTAAGGCCCTTGTACTTGGGTTGCTGTCACCAATTCCTCAGGGGCAGAATCACCAGCCTTAAACTTGCGAGCACATCTTGGGAAGACAACCAATTTGGCCTTGTAAGTCTTCAGCCTTTGAACATTAGCTTGGTGACCCTCAAGAGAGCGGTGATCAACTGCTACGCCAATAGTTGGGGCTAGTTTCTTGGGAATACCAGCAGCCTCGAGTTCTTCAAGGGTAAATCCTTTGCC…
		gDNA	ATGGTTAAGCATAACAATGTTGTGCCTAATGGGCACTTTAAGAAGCACTGGCAGAACTATGTAAAGACCTGGTTTAACCAGCCTGCTCGCAAAACAAGAAGACACATTGGTGAGTAGTTTATGCATTTTGCTTCTTATATTTTCTTTCGATTTTTCATTTGTCAGTTGTTTGCTTTTGCATTTTTTGTTGGAGCACATCCTTGTTGAAGCTATTAAACTTACTCTATTTTGTGAATCTGTTACCAGCTCGTCAAAAGAGGGCCGTGAAAATTTTTCCGCGCCCCACTTCTGGTCCTCTCCGCCCCATTGTTCATGGACAGACTTTGAAGTATAATATGAAATTAAGGGCTGGCAAAGGATTTACCCTCGAAGAACTCAAGGTCAGTTGTTGTCTTTATG…
HIS1	MW003996	CDS	ATTGGTAAACCCAAAAATTTCCTACCATCCGATAATATGCTATAGACCTTTACGACCCTCAGATTTACTGATTTTACAGCAACTGCATGCTGATGTGTTACCTATTAGGTATGGGTCCGAGTTTTTCCAGAATGCTGTGAATGGATGTGATATTGTGTCCTGGGGAGCTGTTGACCGCAGTCGACCTAATGGTCACAGCGATCAACTTATTGGATTTGTTACTGCACGAATTGTGCTGGTCAGTGAAAGTGAGATAGGAGATTTGCTCAGTTATGACTCATCAAAATCAGATCAGTCACTTGTCTACATTCTGACGCTGGGAGTAGTGGATACTTATAGAAATTTTGGAATAGCTTCTTCACTTATTAGTGAGGTCATCAAATATGCTACAAATATCCC…
		gDNA	TAAACACACTCACACCCAGAACACTCTGTCGTCAGATTTCTCCTCATTTGAGTTGCTACAAGGCATCGGCTTTCTTTGCATTTCGACCATTTAGGCCACTTGTCTTTGTTCCTCCTTATCCTTGTCGCCACTGACTTAAGACCCCTACTCATGTAACTCACTGCAACTGTTATAAGCTCCCTGCAGGATAAACAAATAAGCGGCTAATCAAAAACCTTTAGAGCTCTAACAACACGTCTAACAGCAGCAGATATATTTAAACAAAGATAGGAAATAAATTGGATTCATCAATAAAAAAATCTAACAATGCCAAATAATTACTTAAACCAATTAACTCCAACACAGTAAAAAACAAAACAGTGCCCCAAGAATATTGAATTTCTACAATGTCTTCTTTTC…
HIS6	MW003993	CDS	TTACCTCATGATCCGATCATCAAATTTTGTCACATGTAGACGCTTATCATCTTCTTCATGATCAGACTCGTAATCCTCGCCACTCCAAATGCGAGGTTTTGGTCTTTGCTCCATGTCCTCTTCCGGCTCTTCAGGAACTTCTGTAGTGGGTGGTGTTGTCTGAAAAGGTACACTGGGAGCGTGAATTAATCTAGAAAGTTGCTCAAGTAGCATGTTCCTTATTTTCTCCATATCTTTGGTTGTGTTTAGGTTCTCCATATTGCATGGTTCAACATGAAGAGTGTAATCTGGTCCAAAGTACTCATAGTATTCACTGTAAGGCAATTTGTTATCAGGTTCAACCCCAACTGCAACTGCTGTCTCGTAGCACCAACAACGTGCAACATTCCTGATGGTATA…
		gDNA	TTACCTCATGATCCGATCGTCAAATTTTGTCACATGTAGACGCTTATCATCTTCTTCATGATCAGACTCGTAATCCTCGCCACTCCAAATGCGAGGTTTTGGTCTTTGCTCCATGTCCTCTTCCGGCTACATCAAAGCAACAATCACATAAAATCAAAACAAAAAGAGAGATAATCGAGGGATAGGCAATATCAAGGGAAAATAATTATATGAATTTGGCAGTGGCTACCAACCTCTTCAGGAACTTCTGTAGTGGGTGGTGTTGTCTGAAAAGGTACACTGGGAGCGTGAATTAATCTAGAAAGTTGCTCAAGTAGCATGTTCCTGGATAAAATTTTTTCATCAGTAAATGTTTCAAACAAAAATGGTCTACGAAAGTAAGCATATTTGCACCAGGAG…
PP2C57	MW003994	CDS	CAAATTTCACATTTCGGATTGAAGAAAATGTGAGCTAGAAGGGAAAGCAAATACAAGTAGGACAAAATTTGAAGAACAGGAAAACACACCCATCCACCTGCTTCTCTGATTCTTTTAATTTCTTGAAGAGAGGCCTGATTGCTTCCATAAGGCCGATGAGGATTAGTCAGTATATCTGCTTTTCCAGAACGAGATAGAACCACGCATGAGTCACCAATATGTGAGATGAACAAATCACCGCCTCCAATGATCATAACAGTCGCCGTTGAACCGGATTCATCCTTCTCCGCATTCGTGTCAAGCCAATTCAACAATTTTGCATCAGCATTTTCAAAAGCCTCCTGTAATGCCTTCCTAATGGCATTGAAATCTTTTTCTCTCAAAAGCAATCCGCCTTGT…
		gDNA	TCAAATTTCACATTTCGGATTGAAGAAAATGTGAGCTAGAAGGGAAAGCAAATACAAGTAGGACAAAATTTGAAGAACAGGAAAACACACCCATCCACCTGCTTCTCTGATTCTTTTAATTTCTTGAAGAGAGGCCTGATTGCTTCCATAAGGCCGATGAGGATTAGTCAGTATATCTGCTTTTCCAGAACGAGATAGAACCTGCATCAAAATATCAATTAAGAGAAAACAAAAATCATAAAATATTTAAAGGTTTTATTCTATTCAATGTGAAGAGAAAAATTTGGAATACTACAAGAGCTGCCCTTCTTGTACGTACCACGCATGAGTCACCAATATGTGAGATGAACAAATCACCGCCTCCAATGATCATAACAGTCGCCGTTGAACCGGATTCAT…
PP2C59	MW003995	CDS	CATGTAGGATCCTTACCAGCCCACATGACAAATCCTCCTGCATCCTCAATTCGTtgCCgcTcATCAGTTTGGTCTGGCTTGTGATCTCGAGAAACAGCAATGGCATTCCCACCCCTGCATATAACAGCTctGGAGtCACCCACATTTGCAACAAGTAAGCGATCGCCAACAAGGATGGCAGTGGAAGCAGTTGATCCAGCATCCCTGTTTTGATTATTTTCTGATTTCAGAAATTCCGAGTCTGTGTGGCTGTATGCATCAGCTATAGCTGATTTGGTATCAGAAATGAACTTTGGATGCTTGATCAGATTACTGAAAAGGTTTTGTTTCACATACTCAGCAGCTCGTGCACCCCCATGACCATCAAAAACTCCAAAGAGACCAACTATCTCTCCATTG…
		gDNA	ATGGGTTATCTGAACTCAGTGTTGTCATCTTCAAGCCAGGTTCACGCTGATGATGGGCCCGCTAGCGGCGGCGGCCTTAGGTTAATCACTTTACTTTTACTGATCTTTTTGTTAGATCCAGAAAGTTCTTCGGTTTATTGTAATTTTTTGTTTTGTTTTGTAGGTATATTATGTGTTTTAATGGCTTGCATATTTTCTGTTTTGGCTTTGCATGTTGATTATCGTTGATCTCCTGTCTAATTTCTTGCATTGATTGTGAATTATTGTGGTTATAGATTTGTCATGAATGTTTATGTATCTGTTGTATGGATGCCTTTGTTTGATTTTACTTGTTGCTTGCAAGTACACTAGTTCTTTTATTGTGTTGCCTAAGCATAAGCTCGACAAAAGGTCTTTAGT…
UBC5B	MW003997	CDS	TTATATGTCGATTCTTATAGATACCGTATGATGTACAAATTTGTTTAACCATCTGCAAGTTGATATGTAAAAGAAGGATAAACAACAAAAAGAGAACTTGTGCATTATGAACTGAAGTAGCAAAAGATAACTAAACTCTTGTGAAAGTACCTTAGGTGGCTTAAATGGATAGTCTGGGGGAAAATGGATCGTGACTAGAAACACTCCACCTGCATATGGACTGTCAGGAGGACCCATGATTGTTGCTTGCCAATGGAACATGTCTTCAGCAACAGGGCCTGCGCTGCAAGAGGTAGGAGGATCCTTCTGGAGATCCTTCAGCTCCTTCAAGATCCGCTTCGATGCCAT
		gDNA	ATGGCATCGAAGCGGATCTTGAAGGAGCTGAAGGATCTCCAGAAGGATCCTCCTACCTCTTGCAGCGCAGGTTCATTTTCAATCCTGTTTCTTTATTATTATTATTTGTTGGGTTTCTATCTTTGTTGATCTCGTGATTACTTTTAAGCTATTTGTTAAAAAAAATTAATACTTTGATGTTTAGGTGTCTCGTTAAATTTATTTTTAATTCATGTAAATTCTGCTTGTATAATTGTACAACTTTTTGCAAGTCTTTTTATTTGTGGAAACCAGAATTGTTGGCATGAGAAAGTTGATAGATTCAGTCTTTCTATTTGTTATGGTTCATATTTTGACTGTGGATGATTGTGACGTTTTTGGGGAGAGTATGATGAAATTGAGCTTAAATTACCTTTCTAT…
UBC17	MW003998	CDS	ATGGCGTCGAAACGCATCTTGAAGGAGCTCAAAGATTTACAGAAAGATCCTCCTACCTCTTGCAGTGCCGGTCCTATTGCGGAGGACATGTTTCATTGGCAAGCAACAATAATGGGACCAACTGATAGTCCTTATGCGGGAGGGGTGTTTCTTGTTTCCATTCATTTTCCTCCTGATTACCCGTTTAAACCCCCCAAGGTTGCATTTAGGACTAAAGTCTTCCACCCAAATATCAATAGCAATGGAAGCATATGTCTGGATATTCTCAAGGAACAATGGAGCCCAGCACTTACTATTTCTAAGGTTTCATCTAACTATCACCTTTCCTGCATTTTTATTGTTATCATCAGGATTCGGCTTTGA
		gDNA	TCAAAGCCGAATCCTGATGATAACAATAAAAATGCAGGAAAGGTGATAGTTAGATGAAACCTTAGAAATAGTAAGTGCTGGGCTCCATTGTTCCTTGAGAATATCCAGACATATGCTTCCATTGCTATTGATATTTGGGTGGAAGACTTTAGTCCTAAATGCAACCTTAAACATATAACTTGATTAGCCTTATCACGTATTTATTATATGAAACAAAGAAAATAACAATTTAGATAGAATTTTACTAATTCCAACAAATTAGCAGTAATGACTTAACTGATAAAATCAAGAAGATAACATGCAACTTGAAATTATATTTAAAAAAAATAATCGAATAATTTTAAAATAGCTTTCTGCCACTTTTTAACTGCCAAAAGGACCATGTTAGCATTAAACCAT…
ACT7	MW003999	CDS	ATGGCTGAAGAGGATATTCAACCtCTTGTTTGCGATAATGGAACAGGAATGGTTAAGGCTGGATTTGCTGGAGATGATGCTCCAAGGGCAGTGTTccctAGcATTGTTGGCCGTCCACGTCACACAGGTGTGATGGTTGGCATGGGCCAGAAAGATGCATATGTTGGTGATGAGGCGCAATCAAAGAGAGGTATTTTAACATTGAAGTACCCAATTGAGCATGGTATTGTGAGCAACTGGGATGACATGGAGAAGATCTGGCATCACACCTTCTACAATGAGCTTCGTGTTGCCCCAGAAGAGCACCCTGTTCTCCTCACTGAGGCTCCTCTCAACCCCAAGGCTAATCGTGAGAAGATGACCCAGATCATGTTTGAGACCTTCAACACTCCTGCTATG…
		gDNA	ATGGCTGAAGAGGATATTCAACCTCTTGTCTGTGACAATGGAACAGGGATGGTTAAGGTATAAGACAATATTCTTTGTCCTCGAGAAATGGCTACATAATTTCAATCTTTAAGCTAATATAACTCTTATCTTGTGAATATGTCCGAAAAAATGTTGCTAGATAGTATTATATACTTGTGACTGTTGAAAATACAAAAATGTTCTTAGGCTGGGTTTGCTGGAGATGACGCTCCAAGGGCTGTGTTCCCTAGCATTGTTGGTCGTCCTCGTCATACTGGAGTGATGGTTGGCATGGGGCAGAAAGATGCGTATGTTGGGGATGAAGCTCAGTCGAAACGTGGTATTTTGACTCTGAAGTACCCAATTGAGCATGGAATTGTTAGCAATTGGGATGATATG…
SAMDC	MW004000	CDS	ATGGTTTCTGCTGATACTGCCATGGCTGTCTCTGCCATTGGTTTTGAAGGTTATGAAAAGAGGCTGGAAATATCATTCTTTCAGCCAGGCCTCTTTGTTGATCCTGAAGGAAAGGGTCTTCGGTGCCTGTCCAAGGCCCAGTTGGATGAGATTCTAGGACCGGCTGAATGTACTATTGTTTCTTCCCTTTCAAATGATGATGTTGACTCTTATGTTCTATCAGAGTCTAGCCTTTTTGTTTATGCTTACAAGGTCATCATCAAAACTTGTGGGACTACAAAGTTACTTCTTTCAATCCCTCCCATCTTGAAGTTGGCTGAGACTCTTTCTCTTAAGGTACGATCTGTGAGGTATACACGTGGGAGTTTCACTTTCCCTAGGAGTCAGCCATTCCCGCAC…
		gDNA	ATGGTTTCTGCTGATACTGCCATGGCAGTCTCTGCCATTGGTTTTGAAGGTTACGAAAAGAGGCTGGAAATATTATTCTTTCAGCCAGGCCTCTTTGTTTATCCTGAAGGAAAGGGTCTTCGGTGCCTGTCCAAGGCCCAGTTGGATGAGATTCTAGGACTGGCTGAATGCAATATTGTTTCTTCCCTTTCAAATGATGATGTTGACTCTTATGTTCTATCGGAGTCTAGCCTTTTTGTTCATGCTTACAAGATCATCATCAAAACTTGTGGGACTACAAAGTTGCTTCTTTTAATCCCACCCATCCTGAAGTTGACTGAGACTCTTTCTCTTAAGGTATGATCTGTAAGGTATACACGTGGGAATTTTACTTTCTCCAGGAGTCAGCCATATCCGCAT…
PPIA26	MW004009	CDS	ATGTTACAAAGCCAGAAAGTCTTGAATTCTTCCCCACAAATCCTTCCTCCAACACCATCACCAACAATTCCTCAACAAGTCCAGAACTTCCCCACTTCTCCATCTCTTCTTAACCTCAAACAAACCTGCAAATTATCACGCCGAGAGCTCACAGTATGCGGCAACTTTTCATTGATTTTTCTTTTGGGGACTCCAGTTCTGGAACCATTCAACCTGTCCAAGGCGCGAGCAGAAGAATTGCCAGACACCAACAAAAATGAGGTACAAGAGAATTTGAGTGATGGTAATCCTAAATGTGCCGATGAAGTTCCCAGAAAGCGAGCATTTCTTGATATATCGATTGATGGAGAACCTGCTGGTCGCATTGTTATCGGGTTATACGGGGACAGTACTCCAGCT…
		gDNA	ATGTTACAAAGCCAGAAAGTCTTGAATTCTTCCCCACAAATCCTTCCTCCAACACCATCACCAACAATTCCTCAACAAGTCCAGAACTTCCCCACTTCTCCATCTCTTCTTAACCTCAAACAAACCTGCAAATTATCACGCCGAGAGCTCACAGTATGCGGCAACTTTTCATTGATTTTTCTTTTGGGGACTCCAGTTCTGGAACCATTCAACCTGTCCAAGGCGCGAGCAGAAGAATTGCCAGACACCAACAAAAATGAGGTACAAGAGAATTTGAGTGATGGTAATCCTAAATGTGCCGATGAAGTTCCCAGAAAGCGAGCATTTCTTGATATATCGATTGATGGAGAACCTGCTGGTCGCATTGTTATCGGGTTATACGGGGACAGTACTCCAGCT…
PPIA95	MW004002	CDS	ATGGCAAAGAAGAAGAACACACTTGTGTTTATGGATGTTTCAATTGACGGTGATCCTGTTGAAAGAATGGTTTTTGAGATTTTCTCTGATGTTGCTCCTAAGACTGCTGAAAATTTCCGGGCACTTTGTACAGGAGAAAAGGGAATTGGTCCTAGAACTGGTAAACCATTGCACTACAAGGGGTCCTTTTTCCATCGAGTCATTAAAGGTTCCATGGCTGAGGGTGGTGATTTTGTAAGAAGAGATGGGAGTAGTGGAGAAAGCATATACGAGGGGAAATTTCCAGATGAATCGCCCAGGCTAAAGCATGATGAACCCGGCCTCTTATCTATGCCTATTGCCAATCGTGACACATTAGGTTCTCAATTCATCATCACCTTTAAGGCTAATCATAACCTT…
		gDNA	TTAAATAAAATACCAGATCGGGAAAAATCGGTAAACATAAAGAATAACTGAGTGAGAAAAAGGGAAAGTAGACCTAGATTTGCCTGGATGATCATCTACCACATCAGGTTGTCTATCTGTACTTCTGTTAGATTTAGCATCTGCTTCAATGCCATTGCTCCGCTGCTCTCCGTTCTCTTTGGGAGTTCCTTCATCCTCTTCCTTTGCAAACATGTCAACATCCTGGCTCTTTTTATGAAGAAGGGAAGCAGCTTCTTTCTCCACAGCTAAAGCAGACTTATTCCCACCTGAAGATTATTAAAAAAAAGATGTAGCATAAAACTCAAAAGCTATTTAAGAATCGACCATCCGAAGAAATATCCAAAACATAGATGAATTCACAAAGTGCTTCCTTTATAA…
EF1	MW004003	CDS	CTCCTTCTCCAACTCCTTGCCAGATCGCCTGTCAATCTTGGTCAATAGCTCTGCAAACTTGACAGCAATGTGGGAGGTGTGGCAGTCCAGCACGGGAGCATAACCATTACCAATCTGTCCTGGGTGGTTCATGATGATGACCTGAGAGGTGAAGTTGGCAGCCTCCTTGGCAGGATCGTCCTTGGAGTTGGAAGCAACAAATCCACGCTTGAGATCCTTAACAGCAACGTTCTTCACGTTGAAACCGACATTGTCACCAGGAAGGGCCTCCTGGAGAGCTTCGTGGTGCATCTCAACAGACTTAACTTCAGTGGTCAGTCCTGAGGGACCAAAAGTAACAACCATACCGGGCTTCAGGACACCGGTCTCAACACGACCCACTGGAACAGTTCCAATACC…
		gDNA	CTCCTTCTCCAACTCCTTGCCAGATCGCCTGTCAATCTTGGTCAATAGCTCTGCAAACTTGACAGCAATGTGGGAGGTGTGGCAGTCCAGCACTGGGGCATAACCGTTACCAATCTGTCCTGGGTGGTTCATGATGATGACCTGCGAGGTGAAGTTGGCAGCCTCCTTGGCGGGATCGTCCTTGGAGTTGGAAGCAACAAATCCACGCTTGAGATCCTTGACAGCAACGTTCTTCACGTTGAAACCGACATTGTCACCAGGAAGGGCCTCCTGGAGAGCTTCGTGGTGCATCTCAACAGACTTAACTTCAGTGGTCAGTCCTGAGGGACCAAAAGTAACAACCATACCGGGCTTCAGGACACCGGTCTCAACACGACCCACTGGAACAGTTCCAATACC…
EF2	MW004001	CDS	ATGCTCTACTTGCCTTCACCCTTGGTGTGAAGCAAATGATTTGCTGCTGTAACAAGATGGATGCCACCACACCCAAGTACTCGAAGGCCAGATATGATGAAATTGTTAAGGAAGTCTCTTCCTACTTGAAGAAGGTGGGATACAACCCAGATAAGATTCCTTTTGTCCCCATCTCTGGATTTGAGGGTGATAACATGATTGAGAGGTCCACCAACCTTGACTGGTACAAAGGCCCAACCCTTCTTGACGCTCTTGACCAGATTAATGAGCCCAAGAGGCCAACAGACAAGCCCCTCCGTCTTCCACTTCAGGATGTCTACAAGATCGGTGGTATTGGAACTGTTCCTGTTGGACGTGTTGAAACCGGTATCCTCAAGCCTGGTATGGTTGTCACATTCG…
		gDNA	AGCTCTACTTGCCTTCACCCTTGGTGTGAAGCAAATGATTTGCTGCTGTAACAAGGTAATGCTTTGTGCCTTCTACAATTTGCAGTTGTTCTAACCTATGATTTTGGTATATGGATATTTTTTAGTTATCTGTATGACACTAGCTGATATATTTCTTAACTTTGGTACAGATGGATGCCACCACACCCAAGTACTCGAAGGCCAGATATGATGAAATTGTTAAGGAAGTCTCTTCCTACTTGAAGAAGGTGGGATACAACCCAGATAAGATTCCTTTTGTCCCCATCTCTGGATTTGAGGGTGATAACATGATTGAGAGGTCCACCAACCTTGACTGGTACAAAGGCCCAACCCTTCTTGACGCTCTTGACCAGATTAATGAGCCCAAGAGGCCAACAG…
18S	MW004004	CDS	TGAACAGAATGGGTGAGAAAGAGCTCAAGGATAATGGAGAAGCTAACAGGACTGGGGAAGAACAAGAGGCGAATCTAGTGGAAATTCCTCCCACGGAAGAGAAGCAAGAATCAAATGAAGAAAAGTTAGAGACTCGTAAAAGTAGAAAGAAGCAGCGGTTATTGGAGGAAGCTGCTAAAGCTGATCTGCGTGGGATTTGCTACTTGAGTCGGATTCCTCCCCATATGGATCCTGTGAAACTTCGTCAGATTCTCTCTCAGTATGGAGAAATACAAAGAATTTATCTTGCACCTGAAGATTCGGCAACCAGAGTGCCTCGTAAGCGAGTAAATCGTAAGCGAGATGGTGGGTTTCAAGAGCAAGGATTTTCTGAAGGGTGGGTTGAGTTCACCAAGAAAA…
		gDNA	ATGAACAGAATGGGTGAGAAAGAGCACAATGATAATGTAGAAAGAAGCTAACAGGACTGAGGGAGAACAAGAGGTGAATCTAGTGGGTCCTCCCGAGGAAGAGAATCAAGAATCAAATAAAAAAAAATCAGAGAGATGTAACAAGTCTAGCAGTTTATTACATGTCTCAGTTGAGTTGTTTCTATTGCAGCTTACAAGAATGCTATTCGAGAGCAGAAACTAGCTTTAGAAATTTCTGCTGCTAAGGGAGAGCGGGATTTCTATCTTTCTAAAGTTGATAAGTCCCGTGCGTTGAGTTTTATAGAAGAACGATTAAAGAAGGTGAGCAATGTGTTACTTCTTCCATAATCCTTGTTTGTTAAATTTCTATCAAATTGATTCAGTTTCACTCATAGCTTT…
TUB-β	MW004008	CDS	CGATTGTGAACTCCATCTCGTCCATTCCCTCACCAGTGTACCAGTGCAAGAAAGCCTTCCTCCTAAACATTGCTGTGAATTGCTCACTAACTCTCCTGAACATCTCCTGGATTGAAGTTGAATTTCCAACAAAAGTGGATGACATTTTCAGACCCTTGGGAGGGATGTCACACACGCTGGACTTGACATTGTGTGGTATCCACTCGACAAAGTATGAAGAGTTCTTGTTTTGGACATTGATCATTTGTTCGTCAACCTCCTTAGTACTCATCTTACCACGGAACACGGCCGAAGCAGTTAGGTAGCGACCATGACGCGGGTCAGCAGCACACATCATGTTCTTGGCATCCCACATTTGCTGGGTTAGTTCAGGTACAGTCAAGGCATGATACTGCTGTG…
		gDNA	TGGTTGGTTTTGCACCCTTCACATCTAGAGGACCACAGCAGTATCGTGCATTGACGTACCTGAACTAACCCAACAAATGTGGGATGCCAAGAACATGGTGTGTGTTGCTGACCCTCGTCATGGTCGCTACCTAACTGCTTCGGCCATGTTACGTGTTAAGATGAGCACTAAGGAGGTTGACAAACAAGTGATCAATGTCCAAAACAAGAACTCTTCATACGTTGTGGAGTGGATACCAAACAATGTGAAGTCCAGCGTGTGTACCATCCCTCCCAACGGTCTGAAAATGGCATCCACTTTTGTTGGAAATTCAACTTCAATACAGGAGATGTTCAGGAGAGTTGGTAAGCAATTCACAGCAATGTTTACGAGGAAGGCTTTCTTGCACTGGTACACTGG…
TUB-α	MW004006	CDS	TCAATAATCTTCACCTTCCTCTTCATCGTCAACACCTTCTGCACCAACTTCCTCATAATCTTTCTCGAGAGCAGCCAGATCTTCACGTGCTTCTGAGAATTCCCCTTCCTCCATGCCTTCACCGACATACCAGTGCACAAATGCCCTCTTGGCATACATGAGATCAAATTTGTGATCAATGCGTGAGAACACTTCAGCCACAGCGGTGTTGTTGCTGATCATGCAAACAGCCCGCTGCACCTTGGCCAGGTCACCCCCGGGTACAACAGTTGGCGGCTGATAGTTAATGCCACATTTGAAGCCAGTTGGGCACCAGTCAACAAACTGCACAGTCCTTTTGGTTTTGATGGTGGCAACGGCAGCATTAACATCCTTGGGAACAACATCTCCGCGGTACAT…
		gDNA	TCAATAATCTTCACCTTCCTCTTCATCGTCAACACCTTCTGCACCAACTTCCTCATAATCTTTCTCGAGAGCAGCCAGATCTTCACGTGCTTCTGAGAATTCCCCTTCCTCCATGCCTTCACCGACATACCAGTGCACAAATGCCCTCTTGGCATACATGAGATCAAATTTGTGATCAATGCGTGAGAACACTTCAGCCACAGCGGTGTTGTTGCTGATCATGCAAACAGCCCGCTGCACCTTGGCCAGGTCACCCCCGGGTACAACAGTTGGCGGCTGATAGTTAATACCACATTTGAAGCCAGTTGGGCACCTGTCGTTCCAAACAGGCAAATGTCATAAAGAATAGTGGATATTATTTCCAAAAGGTGGACCCTAATGGATTTGAATTTTCATCTC…
MUB1	MW004007	CDS	ATGGCAAGTGTGCAAGATCAGTTAGAGATCAAGTTTCGGTTGACGGATGGATCGGATATTGGTCCCAAGAGCTTTCCTGCTGCTACAAGTGTCACAACCTTGAAGGAAAGCATTCTTGCTCAATGGCCTAAAGAAAAGGAAAATGGTCCAAGGACAGTGAAAGATGTAAAGTTAATAAGCGCTGGGAAAATATTGGAGAACAATAGAACAGTTGGGGAGTGCCGGAGTCCGCTATGTGATATCCCTGGTGGAGTTACAACCATGCATGTTGTTGTTCAACCTCCTTCTTTGGAAAAAGAAAAGAAAGCAGCTAGCCAACCAAAACAGAACAAATGTGTTTGTGTGATA
		gDNA	ATGGCAAGTGTGCAAGATCAGTTAGAGATCAAGTTTCGGTTGACGGACGGATCGGATATTGGTCCCAAGAGCTTTCCTGCTGCTACAAGTGTTGCAACCTTGAAGGAAAGCATTCTTGCTCAATGGCCTAAAGGTTAGTTTGGTGTTTGGTAAATTCCATAATTATCAACTGCTAAGAAGATTACGTATTATTTACTTTTTCATCAGGATTCTGTTTTGGTTACTGTTTGATTATAAAATATGATATGACTAGAAACTTGTAAAATGAAGGAATGATGTTGGCATATGTATTATTGTTCAAATATTTCATTTACTTCTGTCTGCTGATGTATATTCAGAGGAATTCCTTATCAATGAATTGGTTCATTATGTAACATTTTACCTCACGTGTCATGTGAA…
TIP41	MW004010	CDS	TGGAAGGTCAAACCGGGAACTGGTCGAATCGGTGTGAAGAACCGGCGATGGAAGTCGAGGTGGACGAGAAGGACCTGAAAGCAGCCGGCGCTGAACCGTTGACTGGCGGAAAACGTGGACTGCAGATTCGCGGTTGGGAGATCGAGTCTCGTAAATGCTCTATTCTCAAATCCTCCACCGTTCAACAGTGGGAGGAAATGCTGGAGACAACGCATTTGCCAGAGATGGTTTTTGGGGAGAGTTGTTTGGTTCTTAAACATGTTAAAAGTGGTACTAAAATTCATTTTAATGCATTTGATGCTTTAGGTGGTTGGAAGCAGGAAGGTTTGCCACCAGTTGAAGTTCCCGCAGCCGCGAAATGGAAATTCAGAAGCAAACCATTCCAGCAGGTGATACTAG…
		gDNA	TGGAAGGTCAAACCGGGAACTGGTCGAATCGGTGTGAAGAACCGGCGATGGAAGTCGAGGTGGACGAGAAGGACCTGAAAGCAGCCGGCGCTGAACCGTTGACTGGCGGAAGACGTGGACTGCAGATTCGCGGTTGGGAGATCGAGTCTCGTAAATGCTCTATTCTCAAATCCTCCACCGTTCAACAGTACACGAACTCTCTCTCTCTCTCTCTCTGTGTTATATTGCAATTATATTTATTGTTTATGAAATCAAAAACTTATTATATGTTTAATCAATGAATTAAAGGTTATTGCTTTGGCAAAAATTGATGGTATTATATGTTGAATTAAGACGTATTAATAGTATTCAAACAGTAATATAGTTGATTTGGTTTCAGGTGGGAGGAAATGCTGGAGA…
